# Supplementary material for: A fiber-enriched diet alleviates Staphylococcus aureus-induced mastitis by activating the HDAC3-mediated antimicrobial program in macrophages via butyrate production in mice
Source: PLoS Pathog. 2023 Jan 19;19(1):e1011108. doi: 10.1371/journal.ppat.1011108 (PMC9888710; doi:10.1371/journal.ppat.1011108)
Supplement: S1 Data — (XLSX) [file ppat.1011108.s003.xlsx]

## Sheet: Fig 2B
	Histological score
	Control	HI	S. au	HI+S. au
	1	0	5	3
	0	0	3	2
	0	1	4	1
	1	0	6	2
	0	0	4	4
	0	0	3	2
mean	0.3333	0.1667	4.167	2.333
Std deviation	0.5164	0.4082	1.169	1.033
SEM	0.2108	0.1667	0.4773	0.4216

## Sheet: Fig 2C
	Log10CFU/g
	Control	HI	S. au	HI+S. au
	0	0	5.3694	3.9854
	0	0	4.8615	3.5877
	0	0	4.5698	3.6415
	0	0	4.32578	4.0212
	0	0	4.1685	3.6581
	0	0	4.7254	4.6102
mean	0	0	4.67	3.917
Std deviation	0	0	0.4264	0.3866
SEM	0	0	0.1741	0.1578

## Sheet: Fig 2D
	MPO activity (U/g)
	Control	HI	S. au	HI+S. au
	0.963	0.9451	2.531	1.751
	0.871	0.8145	3.024	1.235
	0.6154	0.6481	2.8147	1.2598
	0.529	0.59814	2.1458	1.5874
	1.023	0.623	2.5911	1.9147
	0.7154	0.7258	2.0368	0.9481
mean	0.7861	0.7258	2.524	1.449
Std deviation	0.1974	0.1333	0.3793	0.3632
SEM	0.08059	0.05442	0.1549	0.1483

## Sheet: Fig 2E
	TNF-α concentration (ng/mL)
	Control	HI	S. au	HI+S. au
	1.12013	0.649354	2.18721	0.72819
	0.45414	0.516672	1.59628	1.52444
	0.98568	0.740025	1.83591	1.24014
	0.88219	0.978424	1.2982	0.973867
	0.69712	0.613612	2.0518	1.40116
	0.791617	0.969535	1.70429	0.82428
mean	0.8218	0.7446	1.779	1.115
Std deviation	0.2329	0.1916	0.3208	0.3223
SEM	0.09507	0.0782	0.1309	0.1316

## Sheet: Fig 2F
	IL-1β concentration (ng/mL)
	Control	HI	S. au	HI+S. au
	1.46116	1.51767	3.1785	1.21594
	0.82793	1.46786	2.42007	1.35634
	1.79154	0.99678	2.1957	1.39074
	1.59643	0.86545	4.46779	2.17656
	1.07584	1.20426	2.02961	1.88221
	0.746761	0.89642	2.13718	1.71598
mean	1.25	1.158	2.738	1.623
Std deviation	0.4289	0.2855	0.9428	0.3669
SEM	0.1751	0.1165	0.3849	0.1498

## Sheet: Fig 2H
	ZO-1/β-actin ratio
	Control	HI	S. au	HI+S. au
	1.5367	1.99053	0.618989	1.26365
	1.39723	1.90064	0.718843	1.10759
	1.297	1.75735	0.552134	1.14509
mean	1.41	1.883	0.63	1.172
Std deviation	0.1204	0.1176	0.0839	0.08146
SEM	0.06951	0.0679	0.04844	0.04703

## Sheet: Fig 2I
	Occludin/β-actin ratio
	Control	HI	S. au	HI+S. au
	1.11385	1.55076	0.174923	0.523756
	1.15927	1.63785	0.236759	0.622801
	1.02783	1.45839	0.190899	0.578243
mean	1.1	1.549	0.2009	0.5749
Std deviation	0.06676	0.08974	0.0321	0.04961
SEM	0.03854	0.05181	0.01853	0.02864

## Sheet: Fig 2J
	Claudin-3/β-actin ratio
	Control	HI	S. au	HI+S. au
	1.15835	1.39025	0.492889	0.997409
	1.05626	1.23684	0.400947	0.888837
	1.27471	1.43062	0.518772	0.887023
mean	1.163	1.353	0.4709	0.9244
Std deviation	0.1093	0.1022	0.06192	0.06321
SEM	0.0631	0.05903	0.03575	0.0365

## Sheet: Fig 3B
	Histological score
	ABX	ABX+HI	ABX+S. au	ABX+HI+S. au
	0	1	6	5
	1	0	5	5
	1	2	6	4
	0	1	6	6
	2	0	4	3
	1	1	3	4
mean	0.8333	0.8333	5	4.5
Std deviation	0.7528	0.7528	1.265	1.049
SEM	0.3073	0.3073	0.5164	0.4282

## Sheet: Fig 3C
	Log10CFU/g
	ABX	ABX+HI	ABX+S. au	ABX+HI+S. au
	0	0	6.45055	4.78788
	0	0	5.84038	6.3101
	0	0	5.48995	4.37473
	0	0	4.19679	5.83089
	0	0	6.00784	4.39467
	0	0	5.67688	6.53848
mean	0	0	5.61	5.373
Std deviation	0	0	0.766	0.9739
SEM	0	0	0.3127	0.3976

[truncated: 49 more sheets: Fig 3D, Fig 3E, Fig 3F, Fig 3H, Fig 3I, Fig 3J, Fig 4B, Fig 4D, Fig 5C, Fig 5G, Fig 5H, Fig 5I, Fig 5J, Fig 5K, Fig 5M, Fig 5N, Fig 5O, Fig 6A, Fig 6B, Fig 6C …]
